# Supplementary material for: Time Perspective Latent Profile Analysis and Its Meaning for School Burnout, Depression, and Family Acceptance in Adolescents
Source: Int J Environ Res Public Health. 2023 Apr 7;20(8):5433. doi: 10.3390/ijerph20085433 (PMC10138429; doi:10.3390/ijerph20085433)
Supplement: Supplementary file 1 [file ijerph-20-05433-s001.zip]

Archive with 1 entries (1 files):
- ijerph-2174755-supplementary.pdf
